# Supplementary material for: Proposal for a Disease Activity Score and Disease Damage Score for ADA2 Deficiency: the DADA2AI and DADA2DI
Source: J Clin Immunol. 2023 Dec 22;44(1):25. doi: 10.1007/s10875-023-01638-w (PMC10739542; doi:10.1007/s10875-023-01638-w)
Supplement: Supplementary file 2 — Supplementary file2 (XLSX 15 KB) [file 10875_2023_1638_MOESM2_ESM.xlsx]

## Sheet: activity
Disease activity index
Category	Item	Description	Score	Scoring system: 0 = not present; 1 = improving; 2 = stable; 3 = worsening or new onset
Constitutional	Fever	>38°C, infections excluded		0-1-2-3
	Anorexia, weight loss	(Unintentional)		0-1-2-3
	Hypertension			0-1-2-3
Neurological	New ischemic or hemorrhagic stroke			0-3
	TIA, focal neurological defects	Including convulsions		0-3
	Neuropathy, optic neuritis			0-1-2-3
	Other imaging findings	White matter changes, changes comopatible with PRES, optic nerve atrophy, brain atrophy, leptomeningeal enhancement, vascular anomalies, other brain scan anomalies		0-3
	Aspecific symptoms	Headache, dizziness, amnesia, blurry vision (not caused by one of the events above)		0-1-2-3 /2
Psychodevelopmental	Cognitive impairment	Isolated low IQ, learning disabilities		0-3
	Developmental delay	Motoric/cognitive		0-1-2-3 /2
	Autism spectrum disorder			0-3 /2
	ADHD			0-3 /2
	Behavioral problems	(Not falling in one of the previous categories)		0-1-2-3 /2
Skin	Vasculitis - severe	Severe livedo, severe chilblains, Raynaud, ulcers, digital infarcts, erythema nodosum, vasculitis		0-1-2-3
	Vasculitis - mild	Livedo, rash, chilblains		0-1-2-3 /2
	Warts (verrucae), mollusca			0-1-2-3 /2
	Aspecific rash, other	Urticaria, aphtosis, alopecia		0-1-2-3 /2
Hepatic/Gastrointestinal	Impaired liver function (mild), nodular regenerative hyperplasia	Elevation of transaminases >3xULN, biopsy evidence of mild/moderate liver disease (hepatoportal sclerosis, hepatitis, portal vasculopathy, nodular regenerative hyperplasia), Child Pugh Score A		0-1-2-3 /2
	Impaired liver function (moderate/severe), portal hypertension, liver failure	Presence of portal hypertension as estimated by MRI, ultrasound or measured by catheterization; varices as seen by endoscopy, Child Pugh Scores B and C		0-1-2-3
	GI inflammation	IBD, ileitis, appendicitis		0-1-2-3
	GI necrosis	Infarction, perforation		0-3
	Aspecific/other patient-reported	Abdominal pain		0-1-2-3 /2
Musculoskeletal	Arthralgia			0-1-2-3 /2
	Arthritis, myositis			0-1-2-3
	Myalgia			0-1-2-3 /2
Nephrological	Proteinuria			0-1-2-3
	Kidney failure	CKD 1-5		0-1-2-3
	Thrombotic microangiopathy (TMA)			0-1-2-3
Hematological and immunological	Hepatosplenomegaly	>2SD as measured by ultrasound/MRI		0-1-2-3
	Lymphadenopathy			0-1-2-3
	Immune cytopenia or hemophagocytosis	AIHA, ITP, AI neutropenia, hemophagocytosis/HLH, TLGL		0-1-2-3
	Bone marrow failure/fibrosis	PRCA, BM fibrosis, BM dysplasia, increased CD8+ T cell infiltrate in BM		0-1-2-3
	Hypogammaglobulinemia	At least IgG below the reference for age		0-1-2-3
	Recurrent infections			0-1-2-3
	Herpes infections or viremia	HSV, VZV, EBV, CMV, HHV6		0-1-2-3
Other	Malignancy			0-3
	Uveitis, retinal vasculitis			0-1-2-3
Treatment escalation required	Yes / No			Yes: 2; no: 0	Legend	0	1	2	3	4
Laboratory values	Hb (no hemolysis, mg/dL)			See legend for scoring	Hb (no hemolysis, mg/dL)	Normal	>11	8-10.9	<8
	Hb (hemolysis proven, mg/dL)				Hb (hemolysis proven#, mg/dL)	Normal		>10	8-9.9	<8
	Neutrophils (n/µL)				Neutrophils (n/µL)	Normal	>1500	500-1500	<500
	Lymphocytes (n/µL)				Lymphocytes (n/µL)	Normal	>1000	<1000
	Platelets (n*103/µL)				Platelets (n*103/µL)	Normal	>150	50-150	20-50	<20
Total			0

## Sheet: damage
Organ damage index
Category	Item	Description	Score	Scoring system: 0: not present, 2: present
General	Chronic arterial hypertension
Neurological	Ischemic stroke*
	Hemorrhagic stroke*
	Mononeuropathy
	Polyneuropathy
	Other imaging findings	White matter changes, changes compatible with PRES, optic nerve atrophy, brain atrophy, leptomeningeal enhancement, vascular anomalies, other brain scan anomalies
Psychodevelopmental	Cognitive impairment	Isolated low IQ, learning disabilities
	Developmental delay	Motoric/cognitive
	Autism spectrum disorder/ADHD
Skin	Digital infarcts or necrosis*
	Persistent alopecia			/ 2
Hepatic/Gastrointestinal	Mild liver damage	Hepatoportal sclerosis, chronic hepatitis/chronically elevated AST-ALT without liver failure, portal vasculopathy, nodular regenerative hyperplasia, mild hepatic fibrosis, Child Pugh score A		/ 2
	Severe liver damage	Presence of portal hypertension as estimated by MRI, ultrasound or measured by catheterization, varices as seen by endoscopy, moderate-severe hepatic fibrosis, Child Pugh Scores B and C
	GI necrosis*	GI resections, perforation
Musculoskeletal	Arthropathy with articular ankylosis/damage*
Nephrological	Kidney failure	CKD 1-2-3		/ 2
	Kidney failure	CKD 4-5
	Kidney transplantation
Hematological and immunological	Bone marrow failure/fibrosis	PRCA, BM fibrosis, BM dysplasia, increased CD8+ T cell infiltrate in BM
Other	Malignancy
	Uveitis, retinal vasculitis
Total			0
*attribute 2 point per each separate episode
